# Supplementary material for: Gastro-Protective Effect of Fermented Soybean (Glycine max (L.) Merr.) in a Rat Model of Ethanol/HCl-Induced Gastric Injury
Source: Nutrients. 2022 May 16;14(10):2079. doi: 10.3390/nu14102079 (PMC9147855; doi:10.3390/nu14102079)
Supplement: Supplementary file 1 [file nutrients-14-02079-s001.zip]

Archive with 1 entries (1 files):
- nutrients-1691236-supplementary.pdf
